# Supplementary material for: FTIR Spectroscopy for Evaluation and Monitoring of Lipid Extraction Efficiency for Oleaginous Fungi
Source: PLoS One. 2017 Jan 24;12(1):e0170611. doi: 10.1371/journal.pone.0170611 (PMC5261814; doi:10.1371/journal.pone.0170611)
Supplement: S1 Dataset — (XLSX) [file pone.0170611.s004.xlsx]

## Sheet: FTIR raw data
	3997.89	3995.96	3994.03	3992.1	3990.17	3988.24	3986.32	3984.39	3982.46	3980.53	3978.6	3976.67	3974.74	3972.82	3970.89	3968.96	3967.03	3965.1	3963.17	3961.24	3959.32	3957.39	3955.46	3953.53	3951.6	3949.67	3947.75	3945.82	3943.89	3941.96	3940.03	3938.1	3936.17	3934.25	3932.32	3930.39	3928.46	3926.53	3924.6	3922.67	3920.75	3918.82	3916.89	3914.96	3913.03	3911.1	3909.18	3907.25	3905.32
MA_no pretreatment_Bligh	0.482656	0.482568	0.48248	0.482371	0.482235	0.482075	0.481913	0.481769	0.481635	0.48149	0.48133	0.481171	0.481012	0.480828	0.480592	0.480301	0.479975	0.479643	0.479333	0.479056	0.478803	0.478555	0.478311	0.478081	0.477875	0.477693	0.477526	0.477357	0.477172	0.476967	0.476729	0.476438	0.476098	0.475766	0.475501	0.475299	0.475097	0.474853	0.47458	0.474312	0.474077	0.47388	0.473702	0.473498	0.473231	0.472898	0.472527	0.47217	0.471888
MA_no pretreatment_mod.Bligh	0.291563	0.291486	0.291411	0.291315	0.291198	0.291079	0.290984	0.290913	0.290844	0.290749	0.290628	0.290504	0.290397	0.290303	0.290201	0.290077	0.289928	0.289763	0.289597	0.289446	0.289314	0.289189	0.289064	0.288944	0.28883	0.288708	0.288568	0.288422	0.288287	0.288163	0.288026	0.287857	0.287659	0.287461	0.287291	0.287149	0.287009	0.286851	0.286674	0.286488	0.286305	0.286142	0.286008	0.285886	0.285743	0.285552	0.285315	0.285054	0.284813
MA_no pretreatment_Folch	0.332205	0.332081	0.331971	0.331873	0.331775	0.331668	0.331553	0.331437	0.33133	0.331227	0.331111	0.330969	0.330803	0.330628	0.330447	0.330252	0.330043	0.329834	0.329637	0.329448	0.329262	0.329087	0.328929	0.32878	0.328623	0.328451	0.328267	0.32808	0.327904	0.327735	0.327556	0.327348	0.327107	0.32686	0.326637	0.326438	0.326234	0.326007	0.325763	0.325522	0.325289	0.325058	0.324816	0.324549	0.324254	0.323948	0.323657	0.323402	0.32319
MA_no pretreatment_Lewis	-0.0688556	-0.0688309	-0.0688082	-0.0687865	-0.0687679	-0.068756	-0.068753	-0.0687574	-0.0687672	-0.0687853	-0.0688159	-0.0688585	-0.0689078	-0.0689574	-0.0690039	-0.0690494	-0.069099	-0.0691545	-0.0692104	-0.0692557	-0.0692826	-0.0692975	-0.069318	-0.069359	-0.0694192	-0.0694843	-0.0695354	-0.0695624	-0.0695735	-0.0695909	-0.0696303	-0.0696854	-0.06974	-0.0697884	-0.0698388	-0.0699	-0.0699712	-0.0700473	-0.0701263	-0.0702094	-0.0702936	-0.0703758	-0.070459	-0.0705462	-0.0706279	-0.0706893	-0.0707291	-0.0707616	-0.0708037
MA_acid hydrolysis_Bligh	-0.0512152	-0.0512227	-0.0512195	-0.0512203	-0.0512355	-0.0512567	-0.0512676	-0.0512652	-0.0512613	-0.0512663	-0.0512787	-0.0512929	-0.0513108	-0.0513411	-0.0513866	-0.0514372	-0.0514767	-0.051499	-0.0515133	-0.0515307	-0.0515518	-0.0515715	-0.0515889	-0.0516066	-0.0516208	-0.0516247	-0.0516212	-0.0516234	-0.0516412	-0.0516699	-0.0516983	-0.0517236	-0.0517523	-0.0517879	-0.0518242	-0.0518558	-0.0518863	-0.0519148	-0.051926	-0.0519102	-0.051882	-0.0518688	-0.0518811	-0.0519095	-0.0519421	-0.0519741	-0.0520026	-0.0520238	-0.0520385
MA_acid hydrolysis_Folch	-0.0677195	-0.0676936	-0.067675	-0.0676709	-0.067682	-0.0677032	-0.0677227	-0.0677268	-0.0677136	-0.0676955	-0.0676859	-0.0676867	-0.0676904	-0.0676886	-0.0676779	-0.0676632	-0.0676558	-0.0676641	-0.0676812	-0.0676906	-0.0676858	-0.06768	-0.067688	-0.0677052	-0.0677141	-0.0677076	-0.0676961	-0.0676924	-0.067698	-0.0677068	-0.0677122	-0.0677094	-0.0676968	-0.0676778	-0.0676631	-0.0676657	-0.0676871	-0.0677126	-0.0677254	-0.0677231	-0.067716	-0.0677115	-0.0677101	-0.0677124	-0.0677188	-0.0677233	-0.0677162	-0.0676939	-0.0676654
MA_acid hydrolysis_Lewis	-0.0625379	-0.0624282	-0.0623252	-0.0622262	-0.0621281	-0.0620231	-0.0619037	-0.0617734	-0.0616446	-0.0615248	-0.0614077	-0.0612871	-0.0611685	-0.0610634	-0.060973	-0.0608856	-0.0607881	-0.0606787	-0.0605631	-0.0604433	-0.0603169	-0.0601867	-0.0600636	-0.0599595	-0.0598745	-0.0597948	-0.0597037	-0.0595927	-0.0594645	-0.0593257	-0.0591848	-0.059054	-0.0589412	-0.0588425	-0.0587439	-0.0586343	-0.0585154	-0.0583994	-0.058297	-0.0582065	-0.0581131	-0.0580027	-0.0578751	-0.0577407	-0.0576064	-0.057475	-0.0573514	-0.0572413	-0.0571472
MA_bead beating_Bligh	0.602118	0.602043	0.60196	0.601849	0.601693	0.601498	0.601293	0.601113	0.600967	0.600828	0.600637	0.600367	0.600045	0.599728	0.599441	0.599166	0.598872	0.598555	0.598233	0.597931	0.597655	0.597396	0.597146	0.596911	0.596686	0.596442	0.596149	0.595825	0.595515	0.595232	0.594925	0.59455	0.594142	0.593788	0.593521	0.593277	0.592985	0.592633	0.592241	0.591828	0.59143	0.591096	0.590822	0.590531	0.590144	0.589649	0.589106	0.588628	0.588336
MA_bead beating_Folch	0.168715	0.16866	0.168619	0.168579	0.168524	0.168433	0.168297	0.168137	0.167991	0.167874	0.167766	0.167639	0.167494	0.167353	0.167225	0.167105	0.166986	0.166867	0.166754	0.166638	0.166501	0.166338	0.16617	0.166029	0.165928	0.165841	0.165733	0.1656	0.165471	0.165357	0.165233	0.16507	0.164887	0.164731	0.164617	0.164509	0.164368	0.16419	0.163996	0.163806	0.163637	0.16351	0.163416	0.163308	0.163144	0.162919	0.16266	0.162421	0.162266
MA_bead beating_Lewis	-0.0533606	-0.0533611	-0.0533635	-0.0533706	-0.0533779	-0.0533805	-0.0533794	-0.0533782	-0.0533787	-0.0533813	-0.0533859	-0.0533925	-0.0534013	-0.0534156	-0.0534425	-0.0534833	-0.053525	-0.0535508	-0.05356	-0.0535678	-0.0535856	-0.0536102	-0.0536344	-0.0536572	-0.0536798	-0.0537013	-0.0537202	-0.053737	-0.0537525	-0.0537678	-0.0537833	-0.0537976	-0.0538056	-0.0538019	-0.0537867	-0.0537712	-0.0537724	-0.0537982	-0.0538397	-0.053884	-0.0539284	-0.0539746	-0.0540146	-0.054035	-0.0540363	-0.0540383	-0.0540616	-0.0541056	-0.0541473
MA_water phase_Folch	0.0701778	0.0702306	0.0702847	0.0703275	0.0703482	0.0703415	0.0703165	0.0702986	0.0703079	0.0703341	0.0703459	0.0703296	0.0703054	0.0702965	0.0702973	0.0702871	0.0702607	0.0702279	0.070195	0.0701583	0.0701136	0.0700597	0.0699993	0.0699437	0.0699036	0.0698755	0.0698487	0.0698259	0.0698165	0.0698082	0.0697685	0.069684	0.0695844	0.0695119	0.0694758	0.0694441	0.0693858	0.069303	0.0692168	0.0691394	0.069068	0.0689932	0.0689035	0.068788	0.0686469	0.0684936	0.068349	0.0682369	0.0681758
MA_extract phase_Folch	-0.0943907	-0.0943781	-0.0944047	-0.0944597	-0.094513	-0.0945432	-0.0945488	-0.0945369	-0.0945142	-0.0944919	-0.0944845	-0.0945004	-0.0945309	-0.0945569	-0.0945675	-0.09457	-0.0945799	-0.0946027	-0.0946279	-0.0946423	-0.094644	-0.094642	-0.0946459	-0.0946602	-0.0946831	-0.0947051	-0.094713	-0.0947028	-0.0946873	-0.0946865	-0.0947049	-0.094728	-0.0947429	-0.0947521	-0.094766	-0.0947861	-0.0948056	-0.0948179	-0.0948187	-0.0948072	-0.0947924	-0.0947902	-0.0948056	-0.094825	-0.0948301	-0.0948177	-0.0947986	-0.0947853	-0.0947853
MA_before extraction (BE)	0.00151918	0.00148656	0.00146183	0.00143316	0.00138548	0.00131274	0.00122642	0.00114749	0.0010812	0.00100873	0.000909368	0.000788866	0.000673687	0.000580674	0.000500586	0.000412197	0.000304163	0.000178236	4.11348e-05	-9.86143e-05	-0.000230324	-0.000345182	-0.000440252	-0.000517049	-0.000582768	-0.000651579	-0.000737589	-0.000841565	-0.000950476	-0.00105135	-0.00113971	-0.00121953	-0.00129717	-0.00137764	-0.0014617	-0.00154972	-0.00164628	-0.0017553	-0.00187563	-0.00200113	-0.00212546	-0.00224163	-0.00234627	-0.00244358	-0.00254272	-0.00264817	-0.00275673	-0.002861	-0.00295506
MC_no pretreatment_Bligh	0.248025	0.247951	0.24787	0.247781	0.247695	0.247618	0.247546	0.247469	0.247389	0.24731	0.247234	0.247167	0.247114	0.247061	0.246973	0.24683	0.246657	0.246492	0.246348	0.24621	0.246071	0.245934	0.245809	0.2457	0.245607	0.245523	0.245428	0.245309	0.245164	0.245004	0.244845	0.244696	0.244555	0.244416	0.244275	0.244128	0.243968	0.243795	0.243611	0.243425	0.243256	0.24312	0.24301	0.242893	0.242745	0.242579	0.242418	0.242285	0.242187
MC_no pretreatment_Folch	0.378118	0.378073	0.378049	0.378011	0.377939	0.377849	0.377779	0.377756	0.377767	0.377777	0.377757	0.377701	0.37762	0.377523	0.377414	0.377294	0.377161	0.377022	0.376892	0.376781	0.376683	0.376578	0.376458	0.37634	0.376249	0.37618	0.376105	0.37601	0.375908	0.375804	0.37568	0.375516	0.375322	0.375137	0.374996	0.374893	0.374795	0.374682	0.374564	0.374465	0.374399	0.374362	0.374319	0.37422	0.374033	0.373779	0.37352	0.373325	0.373242
MC_no pretreatment_Lewis	-0.0702169	-0.0702259	-0.0702388	-0.0702538	-0.0702683	-0.0702836	-0.0703059	-0.0703402	-0.0703856	-0.070438	-0.0704929	-0.070545	-0.0705888	-0.0706255	-0.0706666	-0.0707285	-0.0708178	-0.0709247	-0.0710327	-0.0711285	-0.0712091	-0.0712816	-0.0713571	-0.0714413	-0.07153	-0.0716141	-0.0716847	-0.0717382	-0.0717863	-0.0718551	-0.0719625	-0.0720981	-0.0722338	-0.0723474	-0.0724377	-0.0725235	-0.0726255	-0.0727449	-0.0728677	-0.0729848	-0.0730977	-0.0732035	-0.0732915	-0.0733616	-0.0734302	-0.0735115	-0.0736058	-0.0737062	-0.0738118
MC_acid hydrolysis_Bligh	-0.0493123	-0.0493321	-0.0493514	-0.049374	-0.049407	-0.0494536	-0.0495074	-0.049559	-0.0496033	-0.0496387	-0.0496651	-0.0496846	-0.0497024	-0.0497232	-0.0497489	-0.0497796	-0.0498169	-0.0498643	-0.0499221	-0.0499799	-0.0500214	-0.0500408	-0.0500469	-0.050053	-0.050065	-0.050081	-0.0500999	-0.0501271	-0.0501732	-0.0502412	-0.0503163	-0.0503772	-0.0504155	-0.0504384	-0.0504548	-0.0504685	-0.0504814	-0.0504967	-0.0505206	-0.0505609	-0.0506195	-0.0506857	-0.0507457	-0.0507951	-0.0508372	-0.0508722	-0.0509009	-0.0509285	-0.0509614
MC_acid hydrolysis_Folch	-0.0462553	-0.0462969	-0.046312	-0.0463102	-0.0463069	-0.0463155	-0.0463427	-0.0463824	-0.0464182	-0.046437	-0.0464411	-0.0464453	-0.0464613	-0.0464889	-0.0465217	-0.0465558	-0.0465921	-0.0466334	-0.0466824	-0.0467401	-0.0468015	-0.0468587	-0.0469068	-0.0469474	-0.0469847	-0.0470211	-0.0470544	-0.0470811	-0.0471029	-0.0471305	-0.047176	-0.0472448	-0.0473321	-0.047422	-0.0474962	-0.0475493	-0.0475921	-0.0476352	-0.0476794	-0.0477244	-0.0477753	-0.0478365	-0.0479057	-0.0479759	-0.0480393	-0.0480924	-0.0481368	-0.0481763	-0.0482154
MC_acid hydrolysis_Lewis	-0.0646965	-0.0647013	-0.064684	-0.0646664	-0.0646642	-0.0646781	-0.0647025	-0.0647326	-0.0647644	-0.0647912	-0.06481	-0.0648256	-0.0648453	-0.0648716	-0.0649009	-0.0649262	-0.0649394	-0.0649375	-0.0649291	-0.0649284	-0.0649405	-0.064961	-0.0649868	-0.0650169	-0.0650467	-0.0650702	-0.0650881	-0.0651063	-0.0651278	-0.0651508	-0.0651724	-0.0651905	-0.0652097	-0.0652382	-0.065278	-0.0653189	-0.0653505	-0.0653766	-0.0654078	-0.0654432	-0.0654689	-0.065475	-0.0654703	-0.0654773	-0.065512	-0.0655747	-0.0656536	-0.0657303	-0.0657874
MC_bead beating_Bligh_3min	0.243896	0.243888	0.243873	0.243836	0.243769	0.243688	0.24362	0.243586	0.243573	0.243545	0.243471	0.243365	0.243268	0.243204	0.243157	0.243093	0.243004	0.242908	0.242825	0.242761	0.242705	0.242641	0.242556	0.242456	0.242361	0.242279	0.242206	0.242136	0.242072	0.242014	0.241947	0.241854	0.241743	0.241635	0.24154	0.241437	0.24131	0.241166	0.241033	0.240922	0.240832	0.240755	0.240675	0.24057	0.240424	0.240251	0.240078	0.239932	0.239839
MC_bead beating_Folch_3min	0.176902	0.176854	0.176828	0.176814	0.176787	0.176736	0.176672	0.176618	0.176581	0.176554	0.176527	0.176498	0.176467	0.176433	0.176399	0.176369	0.176349	0.176331	0.176295	0.17623	0.176142	0.176059	0.176005	0.17598	0.17597	0.175964	0.175953	0.175931	0.17589	0.175824	0.175735	0.17563	0.17553	0.175466	0.175448	0.175451	0.175434	0.175386	0.17532	0.175247	0.175171	0.175092	0.175015	0.174939	0.17486	0.174774	0.174684	0.174607	0.174567
MC_bead beating_Lewis_3min	-0.0462071	-0.0462276	-0.0462471	-0.0462572	-0.046263	-0.0462736	-0.0462892	-0.0463028	-0.0463102	-0.0463162	-0.0463282	-0.0463515	-0.0463871	-0.0464275	-0.0464581	-0.0464678	-0.0464606	-0.0464529	-0.0464583	-0.0464783	-0.0465075	-0.0465399	-0.0465698	-0.0465926	-0.0466093	-0.0466259	-0.0466427	-0.0466516	-0.0466483	-0.0466418	-0.0466454	-0.0466633	-0.0466898	-0.0467166	-0.0467385	-0.0467567	-0.0467775	-0.0468048	-0.0468356	-0.0468636	-0.046885	-0.0469011	-0.0469159	-0.0469338	-0.0469576	-0.0469892	-0.0470296	-0.0470714	-0.0470956
MC_bead beating_Bligh_5min	0.193548	0.193536	0.193517	0.193483	0.193435	0.193378	0.193322	0.193273	0.19323	0.193182	0.193114	0.193027	0.192931	0.192841	0.19276	0.192677	0.19258	0.192466	0.192348	0.192241	0.192151	0.192074	0.192001	0.19193	0.191865	0.191805	0.191739	0.191654	0.191555	0.191455	0.191351	0.191234	0.1911	0.190969	0.190861	0.19078	0.190714	0.190648	0.19057	0.190472	0.190365	0.190263	0.19017	0.19007	0.189953	0.189826	0.189702	0.18959	0.189505
MC_bead beating_Folch_5min	0.159894	0.159859	0.15985	0.159853	0.159838	0.159789	0.15971	0.159627	0.15956	0.159506	0.15945	0.159384	0.159316	0.159256	0.159211	0.159175	0.159136	0.15908	0.159	0.15891	0.158834	0.158787	0.158753	0.158701	0.158618	0.158524	0.158444	0.158386	0.158341	0.158297	0.158234	0.15814	0.158023	0.157916	0.157835	0.157766	0.157687	0.157594	0.157502	0.157413	0.157321	0.157235	0.157162	0.157092	0.157006	0.156894	0.156768	0.156656	0.156592
MC_bead beating_Lewis_5min	-0.0547137	-0.0547162	-0.0547002	-0.0546737	-0.0546554	-0.0546571	-0.0546743	-0.0546955	-0.0547147	-0.0547301	-0.0547367	-0.0547299	-0.0547121	-0.0546924	-0.0546796	-0.0546772	-0.0546839	-0.0546942	-0.0547027	-0.0547077	-0.0547093	-0.054708	-0.0547057	-0.0547061	-0.0547146	-0.0547335	-0.0547565	-0.0547711	-0.0547706	-0.0547642	-0.0547671	-0.0547834	-0.0548039	-0.0548165	-0.0548157	-0.0548078	-0.054805	-0.0548132	-0.0548285	-0.0548419	-0.0548509	-0.0548618	-0.0548838	-0.0549187	-0.0549569	-0.0549875	-0.0550096	-0.0550252	-0.0550246
MC_bead beating_Bligh_1min	0.245961	0.245891	0.24579	0.245646	0.245487	0.24536	0.245282	0.24523	0.245169	0.24509	0.245011	0.244931	0.244827	0.244683	0.244507	0.244319	0.244127	0.243929	0.243722	0.243517	0.243327	0.24315	0.242975	0.242794	0.242612	0.242437	0.242271	0.242106	0.241926	0.241722	0.241505	0.241287	0.241063	0.240817	0.240564	0.240331	0.240125	0.239927	0.239718	0.239494	0.239267	0.239053	0.238853	0.238665	0.238489	0.238332	0.23818	0.238011	0.23781
MC_bead beating_Folch_1min	0.277848	0.277805	0.277783	0.277774	0.277758	0.277728	0.277689	0.277648	0.277612	0.27759	0.277587	0.277595	0.277595	0.277581	0.277556	0.27752	0.277467	0.277387	0.277282	0.277174	0.27709	0.277043	0.277019	0.27699	0.276941	0.276887	0.276846	0.276822	0.276799	0.276764	0.276702	0.276609	0.276506	0.27644	0.276432	0.27644	0.276413	0.276347	0.276275	0.276211	0.276151	0.276098	0.27605	0.275991	0.275898	0.275771	0.275627	0.275502	0.275447
MC_bead beating_Lewis_1min	-0.060666	-0.0606536	-0.0606422	-0.0606551	-0.0606995	-0.0607609	-0.0608177	-0.060859	-0.0608922	-0.0609288	-0.0609683	-0.0610017	-0.0610275	-0.061058	-0.0611065	-0.0611736	-0.0612504	-0.06133	-0.0614086	-0.0614832	-0.0615501	-0.0616117	-0.0616731	-0.0617319	-0.0617816	-0.0618239	-0.0618723	-0.0619379	-0.0620203	-0.0621123	-0.0622073	-0.0622994	-0.0623866	-0.0624711	-0.0625544	-0.0626356	-0.0627162	-0.0628039	-0.062908	-0.0630282	-0.0631519	-0.0632644	-0.0633629	-0.0634526	-0.0635311	-0.0635888	-0.063624	-0.0636502	-0.0636922
MC_before extraction (BE)	0.738539	0.738167	0.737868	0.737554	0.737167	0.736749	0.736393	0.736142	0.735953	0.735766	0.735575	0.735388	0.735162	0.734818	0.73432	0.73372	0.733092	0.732462	0.731826	0.731201	0.730625	0.730101	0.729594	0.729076	0.728561	0.728075	0.727613	0.727148	0.72666	0.726134	0.725542	0.724867	0.724156	0.723489	0.722892	0.722292	0.72161	0.720856	0.720094	0.719387	0.718789	0.718327	0.717942	0.717502	0.716917	0.716197	0.715424	0.714718	0.714208
[truncated: 1,766 more columns]
